# Supplementary material for: The Polymorphisms of the Peroxisome-Proliferator Activated Receptors’ Alfa Gene Modify the Aerobic Training Induced Changes of Cholesterol and Glucose
Source: J Clin Med. 2019 Jul 17;8(7):1043. doi: 10.3390/jcm8071043 (PMC6679124; doi:10.3390/jcm8071043)
Supplement: Supplementary file 1 [file jcm-08-01043-s001.zip]

Archive with 1 entries (1 files):
- jcm-531339-supplementary.xls
