# Supplementary material for: The Polymorphisms of the Peroxisome-Proliferator Activated Receptors’ Alfa Gene Modify the Aerobic Training Induced Changes of Cholesterol and Glucose
Source: J Clin Med. 2019 Jul 17;8(7):1043. doi: 10.3390/jcm8071043 (PMC6679124; doi:10.3390/jcm8071043)
Supplement: Supplementary file 1 [file jcm-08-01043-s001.zip › jcm-531339-supplementary.xls]

## Sheet: Dane
DNA isolate number	Age	PPARA I7 rs4253778	PPARA Leu162Val rs18000206	Body mass (kg)		BMI		BMR (kJ)		BMR (kcal)		Tissue resistance(om)		Far mass percent (%)		Fat mass (kg)		FFM (kg)		TBW (kg)		Cholesterol (mg/dl)	Cholesterol (mg/dl)	TGL (mg/dl)	TGL (mg/dl)	HDL (mg/dl)	HDL (mg/dl)	LDL (mg/dl)	LDL (mg/dl)	Glucose (mg/dl)	Glucose (mg/dl)
				before	after	before	after	before	after	before	after	before	after	before	after	before	after	before	after	before	after	before	after	before	after	before	after	before	after	before	after
G57	20	CC	CG	69.4	70.7	25.5	26	6434	6486	1538	1550	500	508	30.5	31.8	21.2	22.5	48.2	48.2	35.3	35.3	164	175	60	58	83	72	69	91	67	103
G58	21	GG	CC	63.9	65.5	20.6	21.1	6278	6343	1501	1516	504	497	22.6	23.6	14.4	15.5	49.5	50	36.2	36.6	145	174	56	50	68	70	66	94	60	101
G50	20	GG	CC	57.7	57	20	19.7	6002	5974	1435	1428	625	606	24.3	22.8	14	13	43.7	44	32	32.3	180	152	89	67	74	62	88	77	69	76
G53	20	GG	CC	54.6	56.2	20.6	21.2	5765	5829	1378	1393	576	471	21.4	17.4	11.7	9.8	42.9	46.4	31.4	34	223	176	95	94	55	59	149	98	69	55
G27	19	CG	CG	68.26	61.5	21.5	21.3	6120	6096	1463	1457	605	588	28.1	26.8	17.5	16.5	44.6	45	32.7	32.9	183	160	86	65	58	42	108	105	71	70
G67	21	GG	CC	55.2	54.7	21.3	21.1	5793	5773	1385	1380	486	477	17.8	16.7	9.8	9.1	45.4	45.6	33.2	33.4	162	184	108	120	75	83	65	77	69	64
G26	19	GG	CC	58.1	55.8	19.6	18.9	5995	5902	1433	1411	635	578	24.8	19.8	14.4	11.1	43.7	44.7	32	32.7	165	164	88	103	63	65	84	79	90	69
G15	19	CG	CC	60	57.1	21.6	20.7	5989	5889	1431	1407	488	483	21.1	18.1	12.6	10.3	47	46.8	34.4	34.3	209	191	92	53	57	54	134	126	76	52
G44	20	GG	CC	55	54.5	19	18.2	5874	5878	1404	1405	538	570	17.2	17.3	9.5	9.4	45.5	45.1	33.3	33	161	187	64	99	77	84	71	83	70	73
G16	22	CG	CC	66.1	65.3	22.9	22.6	6262	6230	1497	1489	536	535	28.6	27.9	18.9	18.2	47.2	47.1	34.6	34.5	222	244	84	108	59	77	146	146	78	78
G18	20	GG	CC	49	47.3	16	15.4	5676	5604	1357	1339	779	765	18.6	15.7	9.1	7.4	40	39.9	29.3	29.2	190	169	122	77	68	74	97	80	62	68
G30	21	CG	CG	58.1	58	21.6	21.6	5894	5890	1409	1408	561	523	24.3	22.3	14.1	12.9	44	45.1	32.2	33	120	148	66	102	69	56	38	72	59	58
G39	21	CC	CC	48	48.2	18.3	18.4	5492	5500	1313	1315	572	535	13.1	11.3	6.3	5.5	41.7	42.7	30.5	33	159	162	68	78	67	66	78	80	70	70
G71	20	CG	CC	58.7	58.5	22.1	22	5949	5941	1422	1420	599	611	26.6	26.9	15.6	15.7	43.1	42.8	31.6	31.3	216	226	113	96	81	80	112	126	66	64
G25	20	GG	CC	63.3	63.1	25.4	25.3	6076	6068	1452	1450	532	527	29.5	29.1	18.7	18.4	44.6	44.7	32.7	32.7	190	167	70	74	57	59	119	93	69	74
G41	19	CC	CG	61.2	57	23.9	22.3	6077	5838	1436	1395	552	577	28	25	17.1	14.3	44.1	42.7	32.3	31.3	184	184	160	75	52	44	100	125	66	70
G45	23	CG	CG	56.9	58.7	22.4	22.1	5966	5930	1426	1417	562	574	26	25.7	15.5	15.1	44.1	43.6	32.3	31.9	172	178	70	54	63	59	95	108	68	76
G75	22	CG	CC	57.5	55.6	18.8	18.2	5955	5879	1423	1405	593	622	21.7	20.9	12.5	11.6	45	44	32.9	32.2	162	160	73	84	51	52	96	91	67	72
G55	19	GG	CG	50.8	49.9	19.4	19	5624	5588	1344	1336	531	570	14.6	15.5	7.4	7.7	43.4	42.2	31.8	30.9	192	175	94	98	68	57	105	98	63	77
G9	23	GG	CC	56.3	57.3	19.7	20.1	5880	5920	1405	1415	595	435	22.3	13.5	12.6	7.7	43.7	49.6	32	36.3	193	161	148	53	54	60	109	90	76	79
G72	22	CG	CC	60.7	59.3	22.6	22	6057	6001	1448	1434	520	544	24.5	24.3	14.9	14.4	45.8	44.9	33.5	32.9	162	131	80	65	64	56	82	62	69	63
G61	20	GG	CC	66.4	65.6	25	24.7	6298	6266	1505	1498	503	505	28.9	28.3	19.2	18.6	47.2	47	34.6	34.4	191	168	68	56	54	54	123	103	76	81
G65	20	CG	CC	58.8	57.6	20.3	19.9	5988	5940	1431	1420	588	555	24.2	21.4	14.2	12.3	44.6	45.3	32.7	33.2	209	195	73	87	67	65	127	112	76	73
G64	19	GG	CC	73	72.3	23.8	23.6	6636	6608	1586	1579	469	461	28.5	27.4	20.8	19.8	52.2	52.5	38.2	38.4	176	167	70	96	60	41	102	107	71	70
G51	19	GG	CC	63.8	64.1	20.8	21.2	6287	6291	1503	1504	644	604	29.3	28.3	18.7	18.1	45.1	46	43	33.7	172	163	73	68	51	39	106	110	69	72
G24	19	GG	CC	52.3	52.8	19	19.2	5735	5755	1371	1376	582	553	17.7	16.8	9.3	8.9	43	43.9	31.5	32.1	166	158	84	54	45	48	104	100	81	59
G76	24	CG	CC	51.2	51	20	19.9	5644	5636	1349	1347	605	637	19.4	20.5	9.9	10.5	41.3	40.5	30.2	29.7	211	198	106	102	51	47	139	131	67	67
G21	21	GG	CC	56.7	57	22.1	22.3	5807	5819	1388	1391	507	519	21.4	22.4	12.1	12.8	44.6	44.2	32.7	32.4	126	150	72	85	46	44	66	89	59	56
G46	21	CC	CC	59.7	60.7	21.9	22.3	6044	6084	1445	1454	504	482	22.1	21.8	13.2	13.2	46.5	47.5	34	34.8	161	170	80	90	72	58	73	94	63	72
G11	21	CC	CC	56.9	56.8	18.8	18.8	5981	5978	1430	1429	582	566	20.4	19.4	11.6	11	45.3	45.8	33.2	33.5	167	185	89	88	87	78	63	89	72	77
G31	20	GG	CC	59.2	58.5	20	19.8	6058	6030	1448	1441	570	581	22.9	22.7	13.6	13.3	45.6	45.2	33.4	33.1	140	150	69	60	55	54	71	84	63	74
G43	22	GG	CC	60.7	59.7	21.5	21.2	6010	5969	1436	1427	620	596	28.2	26.3	17.1	15.7	43.6	44	31.9	32.2	224	200	97	87	66	57	139	125	71	75
G8	22	GG	CC	57.1	56.9	19.5	19.5	5928	5919	1417	1415	550	585	20.2	21.8	11.5	12.4	45.6	44.5	33.4	32.6	178	165	77	102	88	82	74	63	59	52
G23	22	GG	CC	62	61.7	23.6	23.5	6094	6081	1456	1454	494	477	25	23.7	15.5	14.6	46.5	47.1	34	34.5	174	177	86	60	65	64	91	101	68	60
G47	21	CG	CC	52.7	52.8	19.1	19.2	5771	5772	1379	1380	535	546	15.5	16.3	8.2	8.6	44.5	44.2	32.6	32.4	142	145	68	50	65	59	63	76	64	68
G49	20	GG	CC	53.9	53.7	19.3	19.3	5807	5799	1388	1386	526	529	16.3	16.2	8.8	8.7	45.1	45	33	32.9	164	175	69	128	74	70	76	80	68	69
G69	20	GG	CC	58.6	58.2	21.5	21.4	5981	5964	1429	1426	635	584	27.2	24.7	15.9	14.4	42.7	43.8	31.3	32.1	139	167	120	56	40	51	75	105	82	81
G60	19	GG	CC	77.6	78.9	27.5	28	6728	6779	1608	1620	472	477	34.2	35.2	26.5	27.8	51.1	51.1	37.4	37.4	184	150	129	88	54	60	104	73	71	88
G78	23	CG	CC	55.8	53.8	20.7	19.8	5821	5748	1391	1374	552	562	21.3	19.2	11.9	10.3	43.9	43.5	32.1	31.8	208	260	76	128	65	52	127	182	72	73
G1	19	GG	CC	61.5	60.5	22.1	21.7	6093	6053	1456	1447	582	570	27.3	25.9	16.8	15.7	44.7	44.8	32.7	32.8	176	191	69	94	45	62	117	110	70	72
G62	19	GG	CC	65.5	65.5	21.9	21.9	6320	6320	1510	1510	548	522	27.4	26	18	17	47.5	48.5	34.8	35.5	167	198	136	104	45	65	94	112	72	76
G70	19	GG	CC	62.5	61.1	21.1	20.9	6211	6147	1484	1469	555	534	25.2	23.1	15.8	14.1	46.7	47	34.2	34.4	159	126	80	58	48	49	95	65	86	71
G33	21	GG	CC	56.4	55.3	20	19.6	5876	5832	1404	1394	572	604	21.6	21.9	12.2	12.1	44.2	43.2	32.4	31.6	181	140	132	111	51	66	103	52	69	61
G32	20	CG	CC	58.2	58.6	20.1	20.3	5964	5980	1425	1429	559	568	22.2	23.1	12.9	13.5	45.3	45.1	33.2	33	218	221	68	64	71	80	133	128	81	63
G29	20	GG	CC	58.8	58.2	21.9	21.6	5941	5917	1420	1414	663	616	28.9	26.6	17	15.5	41.8	42.7	30.6	31.3	198	178	154	125	61	48	106	105	84	68
G14	22	GG	CC	49.2	48.3	19.7	19.6	5470	5427	1307	1297	547	596	16.5	16.9	8.1	8.2	41.1	40.1	30.1	29.4	130	163	51	72	60	62	60	87	80	72
G12	21	GG	CC	53	52.9	19.4	19.4	5704	5712	1363	1365	687	653	23.1	22.1	12.2	11.7	40.8	41.2	29.7	30.2	202	238	106	98	77	75	104	143	59	63
G59	21	CG	CC	70	66.3	27.3	26.6	6399	6235	1530	1490	446	472	29.7	28.9	20.8	19.2	49.2	47.1	36	34.5	159	152	71	55	64	52	80	89	91	84
G17	21	GG	CC	70.1	68.9	24.5	24.1	6415	6366	1533	1522	512	514	30.9	30	21.7	20.7	48.4	48.2	35.4	35.3	162	157	97	84	79	62	64	78	70	77
G66	19	GG	CC	61.1	60.4	21.9	21.7	6077	6048	1452	1446	579	549	26.8	24.8	16.4	15	44.7	45.4	32.7	33.2	167	152	101	53	48	49	99	93	62	70
G22	22	CG	CC	52.6	52.5	19.3	20	5740	5712	1372	1365	579	571	18.3	18.8	9.6	9.9	43	42.6	31.5	31.2	188	210	104	120	86	76	82	110	69	65
G63	23	GG	CC	58.9	57	19.9	19.3	6046	5970	1445	1427	556	581	21.9	21.1	12.9	12	46	45	33.7	32.9	192	226	146	330	71	51	92	109	70	67
G74	20	CG	CC	64	63.1	28	27.6	6105	6105	1459	1459	458	458	28.2	27.3	18	16.9	45.9	46.2	33.6	32.8	168	175	80	84	54	46	97	112	62	64
G54	19	GG	CC	62.4	61.8	21.6	21.3	6191	6191	1480	1480	611	611	28.2	26.9	17.6	17	44.8	44.8	32.8	32.1	121	134	73	121	50	46	56	64	75	91
G3	20	CG	CC	65.3	64.3	24	23.6	6210	6210	1484	1484	484	484	26.6	25.6	17.4	16.4	47.9	47.9	35.1	35	169	144	69	95	59	75	96	50	59	67
G13	24	GG	CC	63.1	64.1	23.2	23	6103	6158	1459	1472	502	504	25.8	26.2	16.3	16.8	46.8	47.3	34.3	34.6	158	183	81	105	85	87	57	75	79	85
G73	22	GG	CC	66	65	22.2	21.8	6339	6339	1515	1515	543	543	27.5	26.9	18.1	17.1	47.6	47.6	34.8	34.2	162	161	78	81	49	56	97	89	80	83
G5	20	CG	CC	81.8	81.6	28	27.9	6939	6931	1659	1657	464	493	35.3	36.7	28.9	30	52.9	51.6	38.7	37.8	132	153	66	58	52	45	67	96	77	78
G77	20	GG	CC	55	55.7	18.6	18.8	5874	5879	1404	1405	520	536	15.7	17.5	8.7	9.8	46.4	45.9	34	33.6	180	210	75	77	63	83	102	112	79	51
G68	21	GG	CC	59.2	58.4	22	22.3	5957	5910	1424	1412	570	563	25.7	25.2	15.2	14.7	44	43.7	32.2	32	184	186	71	101	73	67	96	99	89	83
G7	24	GG	CC	62.9	62.4	24.6	24.4	6075	6055	1452	1447	523	503	28.2	26.7	17.7	16.7	45.2	45.7	33.1	33.5	185	168	78	54	64	47	105	110	81	73
G40	19	GG	CC	66	65.7	21.7	21.5	6371	6343	1523	1516	626	606	30.9	29.5	20.5	19.4	45.9	46.3	33.6	33.9	177	184	101	143	50	34	107	121	67	58
G6	19	GG	CC	53.7	53.6	20	19.9	5739	5733	1371	1370	496	464	15.6	13.3	8.4	7.1	45.3	46.5	33.2	34	207	200	136	84	55	40	124	143	73	74
G56	21	CG	CC	59	58.4	21.4	21.2	5984	5960	1430	1425	594	586	25.8	24.8	15.2	14.5	43.8	43.9	23.1	32.1	144	194	82	79	60	70	67	108	73	53
G4	21	CG	CC	66.2	66.4	20.9	21	6328	6335	1512	1514	531	546	25.9	26.9	17.2	17.9	49	48.5	35.9	35.5	210	272	83	107	80	83	113	168	75	56
G35	19	GG	CC	69.5	67.8	26.2	25.5	6344	6276	1516	1500	442	432	28.4	26.4	19.7	17.9	49.8	49.9	36.5	36.5	163	148	68	77	44	59	105	74	76	63
G2	20	GG	CC	66.7	67	23.1	23.2	6325	6337	1512	1515	575	577	30.6	30.9	20.4	20.7	46.3	46.3	33.9	33.9	182	180	128	88	63	58	93	104	63	73
G95	21	GG	CC	57.3	56.3	23	22.6	5894	5853	1409	1399	552	540	24.5	22.8	14	12.8	43.3	43.5	31.7	31.8	181	176	114	116	60.1	50.8	98.1	102	92	87
G108	19	CG	CG	57.9	56.3	20.8	20.6	5968	5945	1426	1408	738	715	29.3	27.5	17	15.7	40.9	41.6	29.9	30.4	138	136	61	64	69.8	66.5	56	56.7	80	71
G155	21	CG	CG	70.1	63	23.2	20.8	6453	6168	1542	1474	495	451	28.4	19.2	19.9	12.1	50.2	50.9	36.8	37.3	139	185	42	26	71.4	32.5	59.4	147	76	71
G124	22	GG	CC	60.4	56.8	22.2	20.9	6013	5869	1437	1403	526	558	24.4	22.4	14.7	12.7	45.7	44.1	33.5	32.3	182	184	98	132	80.5	66.2	81.9	91.4	82	75
G99	20	GG	CC	65.4	63.1	20.9	20.6	6267	6239	1515	1491	553	530	23.9	23.6	15.2	13.1	47.1	48.2	34.7	35.3	159	155	99	104	71.4	63.7	67.8	70.5	83	72
G15	20	CG	CC	55.4	56.1	20.1	20.4	5801	5810	1386	1389	485	487	16.4	17.5	9.1	9.8	46.3	46.3	33.9	33.9	179	142	60	74	50.8	36.7	116.2	90.5	83	80
G147	24	GG	CC	71.5	70.8	24.5	24.2	6565	6517	1569	1558	530	495	31.7	29.5	22.7	20.9	48.8	49.9	35.7	36.5	189	179	59	89	68.2	58.4	109	102.8	85	87
G110	22	GG	CC	75.6	74.9	24.7	24.5	6721	6693	1606	1600	589	617	36	36.6	27.2	27.4	48.4	47.5	35.4	34.8	151	161	43	67	78.6	61.6	63.6	86	85	72
G172	22	CG	CC	57.2	58.4	18.3	18.6	5978	6026	1429	1440	602	436	21	11.5	12	6.7	45.2	51.7	33.1	37.8	140	183	72	120	59.9	70.8	65.7	88.2	72	78
G170	21	GG	CC	48.9	49	18.9	18.9	5579	5564	1334	1330	646	609	17.7	16.4	8.7	8	40.2	41	29.4	30	167	136	44	55	57.4	38.8	100.8	86.2	93	71
G157	21	GG	CC	66.8	63.1	24.8	23.5	6282	6134	1502	1466	429	437	24.7	21.9	16.5	13.8	50.3	49.3	36.8	36.1	163	163	59	69	66	69.9	85.2	79.3	75	96
G117	23	GG	CC	61.5	58.9	22.9	21.9	6089	5984	1455	1430	447	483	20.9	20.5	12.9	12.1	48.6	46.8	35.6	34.3	157	139	67	69	68.6	58.1	75	67.1	84	73
G116	23	GG	CG	70	71.6	26.7	27.3	6376	6440	1524	1539	571	556	35.1	35.6	24.6	25.5	45.4	46.1	33.2	33.8	193	158	63	78	74.6	69.8	105.8	72.6	82	88
G112	21	GG	CC	62.3	62.1	21.6	21.2	6050	6050	1446	1446	514	510	24.4	23.7	15.2	14.7	47.1	47.4	34.5	34.7	162	159	40	59	40	58.5	114	89	71	67
G131	22	GG	CC	59	59.6	21.4	21.6	6004	6028	1435	1441	508	517	21.4	22.6	12.6	13.5	46.4	46.1	34	33.8	141	138	78	66	67.7	63.1	57.7	61.7	88	95
G160	20	CG	CG	64.3	63.4	20.9	20.5	6244	6199	1495	1482	510	480	19.7	20.9	13.6	12.4	49.2	50.1	36.2	36.7	160	158	39	46	74.4	65.3	78.4	83.5	98	84
G140	21	CG	CC	65.4	69.4	21.4	22.7	6272	6433	1499	1538	513	480	25.2	26.6	16.5	18.5	48.9	50.9	35.8	37.3	184	170	70	77	87.4	71.3	82.6	83.3	82	75
G115	21	GG	CC	55	56.8	18.8	19.4	5863	5935	1401	1419	685	668	23.7	25	13	14.2	42	42.6	30.7	31.2	192	186	289	161	58.4	53.3	75.8	100.5	106	88
G18	20	GG	CC	49	47.5	16	15.6	5633	5585	1346	1335	750	813	17.8	18.3	8.7	8.8	40.3	39	29.5	28.6	155	183	88	108	73.5	80.1	63.9	81	109	84
G145	20	CG	CC	57.8	56.2	20.4	19.7	6182	5935	1478	1418	634	595	28.2	21.6	16.5	12.1	42.1	44.5	30.8	32.7	211	206	170	186	53.2	49.2	123.8	119.6	89	72
G130	20	GG	CC	59.1	59.2	19.1	19.1	6066	6070	1450	1451	584	566	22.3	21.5	13.2	12.7	45.9	46.5	33.6	34	173	146	101	66	77.1	53.6	75.7	79.2	87	73
G80	19	GG	CC	66.6	60.8	24.5	22.3	6282	6049	1502	1446	504	480	28.7	22.1	19.1	13.4	47.5	47.4	34.8	34.7	180	167	69	60	71.4	80	94.8	75	91	95
G162	23	CG	CC	54.5	55.1	19.8	20	5804	5828	1387	1393	491	491	15.4	16.1	8.4	8.9	46.1	46.2	33.8	33.8	190	160	44	44	68.4	48.6	112.8	102.6	91	80
G83	19	GG	CC	56.2	54.3	20.9	20.7	5821	5745	1391	1373	511	517	20.2	18.4	11.4	10	44.8	44.3	32.8	32.4	226	218	60	86	73.7	61.7	140.3	139.1	85	94
G118	19	CG	CC	65.7	67.1	21.7	22.2	6315	6372	1509	1523	510	500	25.4	26	16.7	17.5	49	49.6	35.9	36.3	207	166	50	57	80.3	77.3	116.7	77.3	80	74
G91	21	GG	CC	62.5	62.7	21.9	22	6148	6156	1470	1471	505	498	23.8	23.6	14.9	14.8	47.6	47.9	34.8	35.1	150	151	55	54	52.4	49.8	86.6	90.4	84	83
G154	19	CG	CC	82.5	83.3	27.6	27.8	7022	7054	1678	1686	494	446	36.5	34.5	30.1	28.7	52.4	54.6	38.4	40	183	165	92	63	63.6	64	101	88.4	75	75
G89	19	CG	CC	63.8	63.3	20.6	20.4	6216	6196	1486	1481	544	545	25.1	24.7	16	15.6	47.8	47.7	35	34.9	206	181	90	79	83.9	74.5	104.1	90.7	82	75
G82	20	CG	CC	59.9	60	21.2	21.3	6036	6040	1443	1444	418	409	15.4	14.8	9.2	8.9	50.7	51.1	37.1	37.4	215	201	58	62	85.6	81.8	117.8	106.8	86	76
G126	21	GG	CC	54	54.1	18.7	18.7	5834	5838	1394	1395	627	606	20.5	19.7	11.1	10.7	42.9	43.4	31.4	31.8	166	167	40	48	65.3	68.8	92.7	88.6	74	72
G159	21	CG	CC	55.9	53.6	19.6	19.2	5903	5878	1411	1402	566	532	16.9	15.4	9.5	8.1	46.4	47.7	35	35.7	145	144	56	79	74.9	68.1	58.9	60.1	76	68
G148	22	GG	CC	61.5	62	21	21.2	6163	6164	1473	1473	502	531	21.7	24	13.4	14.9	48.1	47.1	35.2	34.5	182	214	128	124	61.6	61.1	94.8	128.1	71	69
G113	23	GG	CC	59.1	57.6	21.4	21.1	5989	5941	1431	1423	501	475	21.3	19.8	12.6	11.2	46.5	47.3	34	34.7	176	194	76	58	89.3	81.5	71.5	100.9	85	71
G166	19	GG	CC	60.4	60	20.9	20.8	5954	5938	1423	1419	437	405	17.5	14.3	10.6	8.6	49.8	51.4	36.5	37.6	190	168	41	27	61	54.7	120.8	107.9	84	80
G146	20	GG	CC	50.3	49.8	20.7	20.5	5597	5577	1338	1333	582	578	18.4	17.6	9.3	8.8	41	41	30	30	146	163	137	144	45.1	55.9	73.5	78.3	70	65
G161	20	GG	CC	56.3	54.8	22	21.6	5791	5723	1384	1368	483	468	19.6	18.1	11	9.91	45.3	46.1	33.2	33.9	145	180	24	59	60.9	56.9	79.3	111.3	82	78
G138	22	CG	CC	66.7	67.9	26.7	27.2	6212	6260	1485	1496	611	562	35.2	34.4	23.5	23.4	43.2	44.5	31.6	32.6	149	158	83	74	47.5	47.5	84.9	95.7	90	95
G122	20	GG	CC	57.8	57.3	19.3	19.1	5991	5971	1432	1427	567	575	21.1	20.9	12.2	12	45.6	45.3	33.4	33.2	149	155	76	99	53	55.4	80.8	79.8	74	76
G106	20	CG	CC	57.4	57.7	20.3	20.4	5897	5909	1409	1412	570	578	22.7	23.4	13	13.5	44.4	44.2	32.5	32.4	198	188	68	68	91.4	76.4	93	98	73	66
G38	19	GG	CC	64.8	63.6	21.2	20.9	6287	5847	1503	1492	540	521	25.9	24.2	16.8	15.2	48	49.1	35.1	36.2	150	143	97	86	71.2	57.3	59	68.5	83	75
G128	19	GG	CC	51.8	51.2	20.5	20	5681	5664	1358	1354	590	535	19.7	15.8	10.2	8.1	41.6	43.1	30.5	31.6	139	149	73	72	38.6	40.1	85.8	94.5	68	76
G142	21	GG	CC	52.8	51.4	18.3	17.8	5747	5690	1374	1360	510	504	13	10.7	6.9	5.5	45.9	45.9	33.6	33.6	140	135	54	58	56.2	60.3	73	63.1	80	74
G94	21	GG	CC	66	64.2	24.8	24.2	6223	5835	1487	1481	505	481	29	27.3	19.1	17.6	46.9	47.8	34.3	35.4	196	164	63	66	82.6	57.3	100.8	93.5	87	73
G173	21	GG	CC	50.9	49.4	21.2	20.6	5594	5514	1337	1318	637	547	21.9	16.2	11.2	8	39.7	41.4	29.1	30.3	182	186	45	72	72.6	70.5	100.4	101.1	86	99
G171	21	CC	CG	58.4	56.2	20.4	19.7	6182	5935	1478	1418	633	593	28.2	21.6	16.5	12.1	41.9	44.1	30.7	32.3	155	160	56	52	51.8	55.7	92	93.9	85	77
G134	20	CG	CC	74	73.9	27.2	27.1	6599	6595	1577	1576	435	454	30.4	31.4	22.5	23.2	51.5	50.7	37.7	37.1	133	124	77	208	47.6	28.5	70	53.9	76	76
G167	22	GG	CC	73	71.1	23.8	23.2	6597	6521	1577	1559	444	451	27.1	26	19.8	18.5	53.2	52.6	38.9	38.5	147	179	45	60	63	53	75	114	86	85
G109	24	GG	CC	54.1	54.3	19.9	19.9	5820	5828	1391	1393	608	552	21.2	18.8	11.5	10.2	42.6	44.1	31.2	32.3	148	139	59	85	63.4	56.2	72.8	65.8	71	68
G24	20	GG	CC	54.1	55.8	19.6	19.8	5768	5721	1379	1371	570	557	19.6	19.8	10.6	9.2	43.5	44.3	31.8	32.6	181	170	90	60	67.3	76	95.7	82	83	85
G103	21	GG	CC	81.5	82.5	25.2	25.5	6977	7017	1668	1677	489	476	34	33.9	27.7	28	53.8	54.5	39.4	39.9	151	123	60	49	53.6	44.6	85.4	68.6	84	81
G96	21	GG	CC	48.1	48.9	19	19.3	5493	5525	1313	1320	541	546	12.5	14	6	6.9	42.1	42	30.8	30.7	227	236	70	130	79.6	56.8	133	153.2	91	81
G132	21	CG	CC	72.6	71.2	24.8	24.5	6589	6534	1575	1568	455	429	28.6	26.7	20.8	19.6	51.8	52.7	37.9	38.7	163	154	44	74	70.9	56.2	83.3	83	83	82
G90	19	CG	CC	60.7	58.3	23.7	22.8	6006	5910	1436	1413	534	564	26.6	25.6	16.2	14.9	44.5	43.4	32.6	31.8	171	158	51	74	57.2	49.5	103.6	93.7	91	80
G111	19	GG	CC	46.9	46.5	16.6	16.5	5514	5884	1318	1406	610	657	11	4	5.2	1.9	41.7	44.6	30.5	32.7	128	135	47	80	59.8	53.8	58.8	65.2	86	104
G104	20	GG	CC	55.8	53.1	20.7	20.1	5821	5776	1391	1385	558	542	21.6	20.1	12.1	10.7	43.7	44.6	32	32.8	144	140	87	67	58.8	68	67.8	59	84	86
G175	20	CG	CC	65.7	63.4	23.8	23	6215	6141	1485	1468	453	467	24.9	23.6	16.4	15	49.3	48.4	36.1	35.4	165	165	99	97	41.9	50	103.8	95.6	83	77
G149	21	GG	CC	53	53.3	19	19	5751	5764	1375	1378	547	531	16.5	16	8.8	8.5	44.2	44.8	32.4	32.8	144	159	38	51	71.2	77.8	65.2	71	82	83
G143	21	GG	CC	57.6	56.1	21.2	20.8	5960	5913	1425	1420	589	595	24.2	22.7	13.9	12.3	43.7	44.8	32	32.9	163	193	62	137	58.9	69.1	91.7	96.5	72	70
G152	21	GG	CC	48.3	48.2	19.3	19.3	5512	5508	1318	1317	568	577	14.5	14.8	7	7.1	41.3	41.1	30.2	30.1	176	138	55	71	70.4	56.8	94.2	67	81	79
G158	21	GG	CC	63.9	61.7	23.5	23.1	6213	5872	1485	1478	527	508	27.3	25.7	17.4	15.7	46.5	47.3	34	34.7	158	152	59	39	62.8	54.5	83.4	89.7	70	68
G120	19	CG	CC	64.9	65.1	21.8	22.1	6056	5975	1495	1498	531	513	22.5	21.1	16.7	15.4	46.9	48.4	34.5	35.6	141	135	74	64	59.8	51.2	66.4	71	81	74
G174	23	CG	CG	48.7	47.7	19.3	18.9	5536	5496	1323	1314	671	554	19.2	12.5	9.4	6	39.3	41.7	28.8	30.5	142	120	94	104	52.7	39.7	70.5	59.5	86	86
G135	20	CG	CC	48.7	48.3	18.1	18	5575	5559	1332	1329	577	559	13.3	11.8	6.5	5.7	42.2	42.6	30.9	31.2	164	151	56	57	80.5	68.9	72.3	70.7	80	77
G105	22	GG	CC	53.4	51.4	18.9	18.4	5775	5734	1380	1376	654	637	21.7	20.2	11.6	10.2	41.8	42.7	30.6	31.3	177	167	69	55	81.1	90	82.1	66	84	86
G97	21	GG	CC	82.4	78.9	29.2	28.5	6959	5978	1663	1652	477	461	37.1	30.1	30.6	26.4	51.8	52.6	37.9	38.5	148	177	74	94	53.1	58	80.1	100.2	81	81
G114	19	GG	CC	76.5	71.9	23.6	22.2	6757	6575	1615	1571	492	498	31	28.1	23.7	20.2	52.8	51.7	38.7	37.8	165	190	65	88	80.7	74.6	71.3	97.8	89	81
G98	19	GG	CC	55.1	53.8	21.5	21	5801	5749	1387	1374	520	548	19.9	19.9	11	10.7	44.1	43.1	32.3	31.6	144	144	43	54	65.1	61.3	70.3	71.9	90	72
G169	20	GG	CC	58.3	59.5	21.7	22.1	5882	5930	1406	1417	514	508	22.3	23.2	13	13.8	45.3	45.7	33.2	33.5	151	192	76	119	79.4	94.3	56.4	73.9	86	89
G86	20	GG	CC	55.2	55.1	21	21	5820	5817	1391	1390	673	546	25.9	20.6	14.3	11.4	40.9	43.7	29.9	32	136	137	55	64	69.2	65.1	55.8	59.1	71	63
G137	20	GG	CC	70.9	68.6	22.4	21.7	6575	6483	1571	1549	499	491	27.6	25.3	19.6	17.4	51.3	51.2	37.6	37.5	180	197	53	83	80.1	74.6	89.3	105.8	87	80
G141	20	CG	CC	62.7	60.4	20.5	19.9	6183	6083	1478	1454	558	582	25	24.3	15.7	14.7	47	45.7	34.4	32	169	202	129	63	60.4	65.6	82.8	123.8	92	93
G163	21	CG	CG	51.4	50.8	20.9	20.6	5629	5605	1345	1340	503	510	15.5	15.1	8	7.7	43.4	43.1	31.8	31.6	151	156	89	75	42.2	44.8	91	96.2	80	82
G139	19	GG	CC	53.1	53.2	20.5	20.5	5709	5713	1365	1365	572	544	20	18.8	10.6	10	42.5	43.2	31.1	31.6	157	177	89	117	58.2	55.4	80.7	98.2	82	77
G88	24	GG	CC	56.8	54.7	22.2	21.7	5889	5856	1408	1401	521	507	21.7	18.7	12.3	10.4	44.5	45.3	32.6	33.6	149	140	66	60	64.5	80	71.3	48	94	96
G22	19	CG	CC	51.8	51.1	20	19.8	5637	5612	1347	1345	570	557	18.5	17.9	9.6	7.7	42.2	42.9	30.9	31.8	214	190	115	90	106.7	110	84.3	62	67	70
G129	20	GG	CC	65.6	66.2	19.8	20	6315	6339	1509	1515	555	559	25.5	26.2	16.7	17.3	48.9	48.9	35.8	35.8	138	138	61	72	60.9	45.9	64.9	77.7	80	81
G87	20	GG	CC	54.9	53.6	20.2	19.7	5792	5740	1384	1372	555	569	20.1	19.3	11	10.3	43.9	43.3	32.1	31.7	197	186	69	103	70.2	51.6	113	113.8	78	75
G136	21	GG	CC	50.5	51.2	19	18.8	5600	5644	1339	1349	542	538	14.6	14.6	7.4	7.5	43.1	43.7	31.6	32	200	204	69	101	75.2	73.3	111	110.5	71	79
G54	22	GG	CC	60	58.1	21	20.6	6048	6018	1446	1441	639	521	27.6	25.3	16.6	14.6	43.4	44.5	31.8	32.5	184	153	143	117	42.3	39.6	113.1	90	73	76
G165	23	GG	CC	68.5	67.2	24.3	23.8	6381	6329	1525	1513	507	487	29.4	27.3	20.1	18.4	48.4	48.8	35.4	35.7	182	177	76	61	81.4	60.8	85.4	104	82	75
G119	19	GG	CC	60.7	58.3	21	20.2	6123	6027	1463	1440	576	560	25.2	22	15.3	12.8	45.4	45.5	33.2	33.3	123	105	49	65	48.3	41	64.9	51	75	69
G156	21	CG	CG	65.4	64.2	21.9	21.5	6315	6267	1509	1498	523	500	26	23.6	17	15.2	48.4	49	35.4	35.9	130	120	44	51	77.6	52.2	44	57.6	74	75
G107	21	CG	CC	68.3	71	22.8	23.7	6412	6521	1533	1559	529	509	28.9	29.9	19.7	21.2	48.6	49.8	35.6	36.5	129	129	40	53	78.8	77.1	42	41.3	90	90
G101	20	CG	CC	62.4	60.4	22.9	22.5	6096	6064	1454	1449	487	510	26.4	23.5	15.4	13.2	45.4	47.9	33.1	33.8	150	130	58	132	61.6	44.5	76.8	59.1	81	78
G151	20	GG	CC	62.2	63.5	20.8	21.2	6187	6239	1479	1491	571	561	25.5	26.3	15.9	16.7	46.3	46.8	33.9	34.3	199	162	46	79	89.7	69.1	100.1	77.1	84	79
G121	20	CG	CC	64.4	63.6	23.9	23.6	5970	5938	1427	1419	507	478	28.7	26.4	18.5	16.8	45.9	46.8	33.6	34.3	182	170	63	88	70.7	56.2	98.7	96.2	84	80
G102	20	CG	CC	79.3	76.8	22.8	22.1	6792	6734	1623	1618	557	541	33.2	27.4	25.3	22.4	51	50.4	37.3	38.3	187	158	79	76	66.5	62.3	104.7	80.5	77	80
G123	20	GG	CC	50	50	19.1	19.1	5612	5592	1341	1337	632	612	18.4	17.7	9.2	8.9	40.8	41.1	29.9	30.1	178	167	67	94	59.4	54.9	105.2	93.3	73	73
G153	20	GG	CC	60.5	63.1	21.2	22.1	6068	6173	1450	1475	542	519	23.9	25.2	14.5	15.9	46	47.2	33.7	34.6	213	197	153	191	87.1	77.9	95	80.9	75	75
G93	21	GG	CC	68.9	66.1	26.3	25.2	6390	6258	1527	1496	562	534	33.7	30.5	23.2	20.2	45.7	45.9	33.5	33.6	157	131	103	60	41.6	37	94.8	82	80	68
G144	21	CG	CC	62.5	60.8	22.7	22.1	6087	6057	1452	1448	569	562	28.4	25.8	16.2	15.9	44.1	45.5	31.2	32.9	201	179	71	64	116.6	81.8	70.2	84.4	69	55
G150	19	GG	CC	57.1	60	19.1	20	6002	6099	1435	1571	605	498	21.9	28.1	12.5	20.2	44.6	51.7	32.7	37.8	141	132	71	65	69.6	60.7	57.2	58.3	90	74
G133	21	GG	CC	54.5	52.1	21	20.6	5746	5716	1373	1368	517	504	19	17.4	10.4	9.1	44.1	43.4	32.3	33.2	178	170	70	50	80.1	90	83.9	70	85	90
G81	21	GG	CC	66.8	64.9	23.1	22.7	6348	6311	1517	1511	444	428	23.5	21.8	15.7	13.4	51.1	50.3	37.4	39.1	180	168	121	90	66.5	70	89.3	80	86	88
G176	22	GG	CC	51.8	50.1	17.3	16.8	5769	5745	1379	1375	645	532	17.6	15.34	9.1	7.8	42.7	43.8	31.3	32.2	159	158	73	86	85.9	64.6	58.5	76.2	86	78
G92	23	CG	CC	65.5	64.9	21.6	21.4	6269	6225	1498	1488	442	378	21	14.9	13.8	9.7	51.7	55.2	37.8	40.4	134	137	67	59	44.3	69.1	76.3	56.1	81	76
G127	19	CG	CC	79.5	77.1	25.4	23.8	6893	6835	1648	1641	472	458	32.6	27.1	25.9	22.5	53.6	54.8	39.2	40.2	158	160	121	118	63.3	61.6	70	74.8	86	72
G125	21	GG	CC	47.5	47.3	17.7	17.6	5511	5487	1317	1316	607	595	13.4	11.8	6.4	6.6	41.2	42.1	30.2	31.1	152	131	81	64	65.1	53.3	70.7	64.9	85	77
G164	21	GG	CC	68.5	68.7	22.1	22.2	6443	6432	1540	1537	499	505	26.5	27.1	18.2	18.6	50.3	50.1	36.8	36.7	161	162	44	49	64.2	69.3	88	82.9	88	84
G85	21	GG	CC	58.6	57.5	21.8	21.4	5894	5850	1409	1398	541	538	24	22.7	14.1	13.1	44.5	44.4	32.6	32.5	153	153	57	74	57.2	60.3	84.4	77.9	85	86
G84	21	GG	CC	56.6	54.8	21.3	20.6	5826	5778	1393	1387	648	631	26.7	23.8	15.1	13.2	41.5	42.3	30.4	30.8	194	202	123	123	66.2	72.6	103.2	104.8	118	78
	1.30606	#DIV/0!	#DIV/0!	7.61918	7.50646	2.42861
